# Supplementary material for: NO2-Sensitive SnO2 Nanoparticles Prepared Using a Freeze-Drying Method
Source: Materials (Basel). 2024 Jul 27;17(15):3714. doi: 10.3390/ma17153714 (PMC11313386; doi:10.3390/ma17153714)
Supplement: Supplementary file 1 [file materials-17-03714-s001.zip]

Archive with 1 entries (1 files):
- materials-3106084-supplementary.pdf
